# Supplementary material for: Phosphatidic acid-dependent localization and basal de-phosphorylation of RA-GEFs regulate lymphocyte trafficking
Source: BMC Biol. 2020 Jun 29;18:75. doi: 10.1186/s12915-020-00809-0 (PMC7325102; doi:10.1186/s12915-020-00809-0)
Supplement: Supplementary file 5 — Additional file 5: Table S1. Individual data in graphs of Fig. 1D, Fig. 2B, C, Fig. 3A, B, Fig. 4A, B, C, D, Fig. 7, Fig. 8 and Fig. S4. The graphs in Fig. 1D, Fig. 2B, C, Fig. 3A, B, Fig. 4A, B, C, D show the averages +SEM of three or five independent experiments. The graphs in Figs. 7 and 8 show the averages +SEM of the percentages of each ①, ② and ③ band of RA-GEF-1 or RA-GEF-2 from three independent experiments. The graphs in Fig. S4 show the averages +SEM of the fold increase of the abundance of Rap-1-GTP with CXCL12 stimulation from three independent experiments. [file 12915_2020_809_MOESM5_ESM.xlsx]

## Sheet: Figure 1
	D
			Blood					LNs
			Exp.1	Exp.2	Exp.3	Average	SE	Exp.1	Exp.2	Exp.3	Average	SE
		WT	1	1	1	1	0	1	1	1	1	0
		DKO	1.1	1.3	1.05	1.15	0.062361	0.59	0.65	0.75	0.663333	0.0381032

## Sheet: Figure 2
	B
			CD4SP (x10-6)							CD8SP (x10-6)
			Exp.1	Exp.2	Exp.3	Exp.4	Exp.5	Average	SE	Exp.1	Exp.2	Exp.3	Exp.4	Exp.5	Average	SE
		WT	1.1	1.5	1.4	1.2	1.6	1.36	0.0829458	0.15	0.25	0.4	0.3	0.35	0.29	0.0384708
		DKO	3	2.5	4.4	3.4	2.8	3.22	0.294483	1	0.8	1.1	0.7	0.9	0.9	0.0632456
	C
			TCRbeta high, CD69 high (%)							TCRbeta high, CD69 low (%)
			Exp.1	Exp.2	Exp.3	Exp.4	Exp.5	Average	SE	Exp.1	Exp.2	Exp.3	Exp.4	Exp.5	Average	SE
		WT	8.5	7.4	9.7	6.5	6	7.62	0.600933	3.7	2.6	2	2.2	2.5	2.6	0.263818
		DKO	8.2	6.9	8	6.3	5.5	6.98	0.455544	8	6.7	5.3	6	7	6.6	0.408901

## Sheet: Figure 3
	A
				CD4+CD62Lhigh (x10-3)					CD8+CD62Lhigh (x10-3)
			CCL19	Exp.1	Exp.2	Exp.3	Average	SE	Exp.1	Exp.2	Exp.3	Average	SE
		WT	-	0.0129015	0.0245882	0.0212544	0.0195814	0.00283797	0.0167761	0.0177647	0.0506785	0.0284064	0.00909552
		DKO	-	0.0387096	0.021401	0.0307151	0.0302752	0.00408363	0.0347477	0.0177115	0.0230367	0.0251653	0.00410842
		WT	+	1.97699	2.52544	2.7029	2.40178	0.17839	1.12593	0.995073	1.19007	1.10369	0.0468497
		DKO	+	0.414658	0.516753	0.481797	0.47107	0.0244592	0.201757	0.272892	0.158668	0.211106	0.0271921
	B
				CD4+CD62Lhigh (x10-3)					CD8+CD62Lhigh (x10-3)
			S1P (nM)	Exp.1	Exp.2	Exp.3	Average	SE	Exp.1	Exp.2	Exp.3	Average	SE
		WT	0	0	0	0	0	0	0	0	0	0	0
		DKO	0	0	0	0	0	0	0	0	0	0	0
		WT	100	0.357159	0.412	0.324	0.364386	0.0209506	0.15	0.182	0.14	0.157333	0.0103423
		DKO	100	0.0696134	0.0921	0.0456	0.0691045	0.0109621	0.05	0.06	0.04	0.05	0.00471405
		WT	1000	1.85	2.2579	1.4213	1.84307	0.197209	0.81	1.024	0.732	0.855333	0.07127
		DKO	1000	0	0	0	0	0	0.082	0.11	0.065	0.0856667	0.0107117

## Sheet: Figure 4
		A
				Immature B (IgM low)(x10-6)							Immature B (IgM high) (x10-6)							Mature B (x10-6)
				Exp.1	Exp.2	Exp.3	Exp.4	Exp.5	Average	SE	Exp.1	Exp.2	Exp.3	Exp.4	Exp.5	Average	SE	Exp.1	Exp.2	Exp.3	Exp.4	Exp.5	Average	SE
			WT	1.435	1.50498	1.36366	1.56606	1.44245	1.46243	0.0306312	0.41	0.39771	0.48462	0.47472	0.5508	0.46357	0.0248063	1.1152	1.19394	1.08568	1.2857	1.4926	1.23462	0.0655017
			DKO	0.988	0.95952	0.7128	0.9261	0.90984	0.899252	0.0434077	0.0416	0.0504	0.054	0.04508	0.1071	0.059636	0.0107835	0.1248	0.11568	0.1422	0.13132	0.17034	0.136868	0.00842414
		B
				Immature B (x10-6)							Mature B (x10-6)
				Exp.1	Exp.2	Exp.3	Exp.4	Exp.5	Average	SE	Exp.1	Exp.2	Exp.3	Exp.4	Exp.5	Average	SE
			WT	0.63992	0.5808	0.71972	0.5776	0.652	0.634008	0.0234249	2.98984	2.89	2.90814	2.93246	3.008	2.94569	0.0205116
			DKO	1.12047	1.32881	0.98494	1.0545	1.4268	1.1831	0.0749264	2.45154	2.03237	2.23258	2.33054	2.00818	2.21104	0.0763308
		C
				ProB (x10-6)							PreB (x10-6)
				Exp.1	Exp.2	Exp.3	Exp.4	Exp.5	Average	SE	Exp.1	Exp.2	Exp.3	Exp.4	Exp.5	Average	SE
			WT	0.4836	0.4352	0.602	0.4321	0.528	0.49618	0.0284207	2.5885	2.9308	2.8805	2.436	2.6592	2.699	0.082374
			DKO	0.504	0.5014	0.4427	0.5448	0.4048	0.47954	0.0221615	1.5876	1.7756	1.444	1.8504	1.1872	1.56896	0.10651
		D
				Immature B (x10-6)					MZB (x10-6)					FOB (x10-6)
				Exp.1	Exp.2	Exp.3	Average	SE	Exp.1	Exp.2	Exp.3	Average	SE	Exp.1	Exp.2	Exp.3	Average	SE
			WT	6.08	6	5.325	5.80167	0.19551	4	3.525	3.9	3.80833	0.118047	65.6	61.125	60.375	62.3667	1.33179
			DKO	11.703	14.11	12.144	12.6523	0.6041	1.5687	1.8785	1.276	1.5744	0.14203	64.74	67.15	72.248	68.046	1.80706

## Sheet: Figure 7
	B Upper
			None									CXCL12						CCL21
		staurosporine	-					-					+					-					-					+
		Okadaic acid	-					+					-					-					+					-
			Exp.1	Exp.2	Exp.3	Average	SE	Exp.1	Exp.2	Exp.3	Average	SE	Exp.1	Exp.2	Exp.3	Average	SE	Exp.1	Exp.2	Exp.3	Average	SE	Exp.1	Exp.2	Exp.3	Average	SE	Exp.1	Exp.2	Exp.3	Average	SE
		①	84.9602	95.0405	88.4991	89.4999	2.41082	50.1955	66.3751	53.9588	56.8431	3.99123	96.306	99.7608	93.5266	96.5311	1.47229	75.7484	71.9837	77.7156	75.1492	1.37299	39.2245	44.7381	44.2652	42.7426	1.44059	97.0143	99.3212	96.9443	97.7599	0.637598
		②	12.4687	4.71015	9.68566	8.95484	1.85289	10.8122	15.6299	13.3304	13.2575	1.13592	1.69182	0.198341	0.0658754	0.652013	0.425647	20.2086	25.9834	18.1664	21.4528	1.91122	26.6018	18.0138	17.4539	20.6898	2.41715	0.999184	0.270291	0.656471	0.641982	0.171904
		③	2.57104	0.24935	1.81527	1.54522	0.558224	38.9923	17.995	32.7108	29.8994	5.08046	2.00216	0.0408831	6.40757	2.81687	1.53706	4.04303	2.0329	4.11795	3.39796	0.557564	34.1738	37.2481	38.2809	36.5676	1.00714	1.98652	0.408497	2.3992	1.59807	0.495288
	B Lower
			None									CXCL12						CXCL12
		staurosporine	-					-					+					-					-					+
		Okadaic acid	-					+					-					-					+					-
			Exp.1	Exp.2	Exp.3	Average	SE	Exp.1	Exp.2	Exp.3	Average	SE	Exp.1	Exp.2	Exp.3	Average	SE	Exp.1	Exp.2	Exp.3	Average	SE	Exp.1	Exp.2	Exp.3	Average	SE	Exp.1	Exp.2	Exp.3	Average	SE
		①	87.367	97.6864	94.0814	93.0449	2.46883	28.8686	54.3391	20.7126	34.6401	8.26867	88.959	98.9082	96.0762	94.6478	2.41646	46.6946	79.3763	60.3266	62.1325	7.73835	3.09554	14.8403	5.32175	7.75254	2.94077	74.8596	98.4795	93.0525	88.7972	5.83199
		②	11.552	1.33854	2.99044	5.29365	2.58444	34.8831	23.7478	33.3815	30.6708	2.84837	9.43484	0.492506	2.04469	3.99068	2.25248	32.0159	16.0987	14.0573	20.724	4.63496	33.6563	34.6168	26.5812	31.6181	2.06873	18.9394	0.283225	2.80304	7.34189	4.77177
		③	1.08101	0.975057	2.92816	1.66141	0.517751	36.2484	21.913	45.9059	34.6891	5.93272	1.60614	0.599321	1.87909	1.36152	0.317746	21.2894	4.52498	25.6161	17.1435	5.25146	63.2482	50.5428	68.097	60.6293	4.27346	6.20096	1.23731	4.14451	3.86092	1.17566
	C
			None									CXCL12						CXCL12
		staurosporine	-					-					+					-					-					+
		Okadaic acid	-					+					-					-					+					-
			Exp.1	Exp.2	Exp.3	Average	SE	Exp.1	Exp.2	Exp.3	Average	SE	Exp.1	Exp.2	Exp.3	Average	SE	Exp.1	Exp.2	Exp.3	Average	SE	Exp.1	Exp.2	Exp.3	Average	SE	Exp.1	Exp.2	Exp.3	Average	SE
		①	62.2428	52.991	37.6476	50.9605	5.85611	3.58669	9.75043	6.98991	6.77568	1.45544	97.2848	98.7342	93.7317	96.5836	1.21336	40.8972	31.4726	10.913	27.7609	7.22796	2.62169	3.4012	2.34048	2.78779	0.259046	96.4719	98.6748	97.1099	97.4188	0.534339
		②	2.04571	2.72753	2.33604	2.36976	0.161294	14.5449	21.4244	19.2531	18.4075	1.65784	0.180098	1.1083	0.77864	0.689014	0.221819	8.07526	8.3311	17.0285	11.145	2.40272	23.7677	16.9695	19.1866	19.9746	1.63433	0.159028	0.735878	1.56144	0.818782	0.33228
		③	35.7115	44.2815	60.0163	46.6698	5.81109	81.8684	68.8252	73.757	74.8169	3.1046	2.53506	0.157484	5.48964	2.72739	1.25925	51.0276	60.1963	72.0585	61.0941	4.97056	73.6106	79.6293	78.4729	77.2376	1.5056	3.36912	0.589328	1.32869	1.76238	0.678702

## Sheet: Figure 8
	A											CXCL12
		Okadaic acid						-										+ -
		WNK1	-					+					-					-		+
			Exp.1	Exp.2	Exp.3	Average	SE	Exp.1	Exp.2	Exp.3	Average	SE	Exp.1	Exp.2	Exp.3	Average	SE	Exp.1	Exp.2	Exp.3	Average	SE
		①	65.4814	35.0416	66.1899	55.571	8.38274	62.826	32.167	50.3048	48.4326	7.26672	25.0253	11.7056	34.2868	23.6726	5.351	15.1119	1.15011	21.4905	12.5841	4.90407
		②	29.1076	41.2447	30.6146	33.6556	3.11851	28.4109	43.6098	32.1559	34.7255	3.73285	29.7049	31.7654	13.7115	25.0606	4.65863	1.32757	3.85419	13.6265	6.26944	3.062
		③	5.41096	23.7137	3.19549	10.7734	5.30861	8.76305	24.2233	17.5393	16.8419	3.65511	45.2699	56.5289	52.0017	51.2668	2.67069	83.5606	94.9957	64.883	81.1464	7.16573
	B
		Okadaic acid						-										+ -
		WNK1	-					+					-					-		+
			Exp.1	Exp.2	Exp.3	Average	SE	Exp.1	Exp.2	Exp.3	Average	SE	Exp.1	Exp.2	Exp.3	Average	SE	Exp.1	Exp.2	Exp.3	Average	SE
		①	41.2337	36.6668	33.5708	37.1571	1.81723	27.4094	25.6556	28.2693	27.1115	0.627934	33.8892	37.7153	24.0425	31.8823	3.32522	9.08718	12.3739	8.53899	10	0.977717
		②	39.369	39.163	37.0666	38.5329	0.600569	25.6182	29.3478	27.6002	27.522	0.87965	23.4045	20.8538	23.7852	22.6811	0.7514	15.5431	13.427	6.10236	11.6908	2.33536
		③	19.3973	24.1701	29.3626	24.31	2.34955	46.9724	44.9966	44.1305	45.3665	0.686647	42.7063	41.431	52.1723	45.4365	2.76626	75.3697	74.199	85.3586	78.3091	2.89115
	C	Left
		Okadaic acid						-										+
			Control					WNK1KD					Control					WNK1KD
			Exp.1	Exp.2	Exp.3	Average	SE	Exp.1	Exp.2	Exp.3	Average	SE	Exp.1	Exp.2	Exp.3	Average	SE	Exp.1	Exp.2	Exp.3	Average	SE
		①	57.212	59.7262	40.5199	52.486	4.92096	74.6498	62.8589	48.1183	61.8757	6.26641	30.8054	35.8647	20.8884	29.1862	3.5913	38.8295	53.9118	28.91	40.5504	5.93471
		②	41.5568	35.1782	37.1219	37.9523	1.54121	23.5364	32.7512	39.764	32.0172	3.8366	34.162	22.0758	29.9398	28.7258	2.89153	39.0952	16.3793	34.8682	30.1142	5.6951
		③	1.23115	5.09564	22.3582	9.56165	5.30297	1.81378	4.38994	12.1177	6.10715	2.52782	35.0327	42.0595	49.1718	42.088	3.33264	22.0753	29.7089	36.2218	29.3353	3.33785
		Right
		Okadaic acid						-										+
			Control					WNK1KD					Control					WNK1KD
			Exp.1	Exp.2	Exp.3	Average	SE	Exp.1	Exp.2	Exp.3	Average	SE	Exp.1	Exp.2	Exp.3	Average	SE	Exp.1	Exp.2	Exp.3	Average	SE
		①	39.6112	38.3117	55.0114	44.3114	4.37895	64.3058	60.9987	71.8109	65.7051	2.6117	0.604764	4.50643	9.12401	4.74507	2.01037	3.5222	5.00011	21.1691	9.89715	4.61493
		②	0.988587	5.85791	1.36779	2.73809	1.27679	1.21324	4.71072	1.31927	2.41441	0.937799	21.2616	17.2849	24.7111	21.0859	1.75185	37.8964	40.1453	30.7693	36.2703	2.3075
		③	59.4002	55.8304	43.6209	52.9505	3.90064	34.481	34.2906	26.8699	31.8805	2.04607	78.1337	78.2086	66.1649	74.1691	3.26775	58.5814	54.8546	48.0616	53.8325	2.51441

## Sheet:  Figure S4
	D
			Control					WNK1 KD
		times (s)	Exp.1	Exp.2	Exp.3	Average	SE	Exp.1	Exp.2	Exp.3	Average	SE
		0	1	1	1	1	0	1.36777	2.81366	0.603802	1.59508	0.52907
		15	17.9772	15.7543	10.9827	14.9047	1.68469	22.9661	20.5713	15.9739	19.8371	1.67512
		60	17.1123	14.7181	8.54507	13.4585	2.08377	17.4795	19.62	14.6691	17.25	1.17
